# Supplementary material for: Translation of the Modified Polycystic Ovary Syndrome Questionnaire (mPCOSQ) and the Polycystic Ovary Syndrome Quality of Life Tool (PCOSQOL) in Dutch and Flemish Women with PCOS
Source: J Clin Med. 2023 Jun 8;12(12):3927. doi: 10.3390/jcm12123927 (PMC10299068; doi:10.3390/jcm12123927)
Supplement: Supplementary file 1 [file jcm-12-03927-s001.zip]

Archive with 3 entries (3 files):
- Supplementary File S1 Dutch version of the mPCOSQ.pdf
- Supplementary File S2 Dutch version of the PCOSQOL.pdf
- Supplementary Tables 1 and 2.pdf
